# Supplementary material for: A Real-World Cost-Effectiveness Analysis of Rivaroxaban versus Vitamin K Antagonists for the Treatment of Symptomatic Venous Thromboembolism: Lessons from the REMOTEV Registry
Source: Medicina (Kaunas). 2023 Jan 16;59(1):181. doi: 10.3390/medicina59010181 (PMC9867052; doi:10.3390/medicina59010181)
Supplement: Supplementary file 1 [file medicina-59-00181-s001.zip]

Archive with 1 entries (1 files):
- medicina-2127126-supplementary.pdf
